# Supplementary material for: Long-Term Mootral Application Impacts Methane Production and the Microbial Community in the Rumen Simulation Technique System
Source: Front Microbiol. 2021 Oct 8;12:691502. doi: 10.3389/fmicb.2021.691502 (PMC8531547; doi:10.3389/fmicb.2021.691502)
Supplement: Supplementary file 1 [file Data_Sheet_1.zip]

Archive with 2 entries (2 files):
- Supplementary Material Tables.pdf
- Supplementary Material Figures.pdf
